# Supplementary material for: H128N Substitution in the Sa Antigenic Site of HA1 Causes Antigenic Drift Between Eurasian Avian-like H1N1 and 2009 Pandemic H1N1 Influenza Viruses
Source: Viruses. 2025 Oct 12;17(10):1360. doi: 10.3390/v17101360 (PMC12567644; doi:10.3390/v17101360)
Supplement: Supplementary file 1 [file viruses-17-01360-s001.zip]

Archive with 1 entries (1 files):
- viruses-3885334-supplementary.pdf
